# Supplementary material for: HIV-1 Uncoating and Nuclear Import Precede the Completion of Reverse Transcription in Cell Lines and in Primary Macrophages
Source: Viruses. 2020 Oct 30;12(11):1234. doi: 10.3390/v12111234 (PMC7693591; doi:10.3390/v12111234)
Supplement: Supplementary file 1 [file viruses-12-01234-s001.zip]

Archive with 9 entries (8 files):
- Videos/
- Videos/Suppl.Movie.1_TZM-bl_SingleVirusDisapInfection.avi
- Videos/Suppl.Movie.2_Suppl.Fig.3_TZM-bl-Long-docking_Undocked.avi
- Videos/Suppl.Movie.3_Suppl.Fig.4A_CHME3_SingleVirusDisappearance.avi
- Videos/Suppl.Movie.4_MDMs Vpx(-).avi
- Videos/Suppl.Movie.5_MDMs_Vpx+.avi
- Videos/Suppl.Movie.6_CDR-retention_MDM-Vpx(+)_16h.avi
- Videos/Suppl.Movie.7_MDM_NuclearImport.avi
- Videos/Viruses MDM_Supplementary Figures-movies.pdf
